# Supplementary material for: Can Haematological Parameters Discriminate COVID-19 from Influenza?
Source: J Clin Med. 2023 Dec 28;13(1):186. doi: 10.3390/jcm13010186 (PMC10780240; doi:10.3390/jcm13010186)
Supplement: Supplementary file 1 [file jcm-13-00186-s001.zip]

Archive with 1 entries (1 files):
- jcm-2760148-supplementary.pdf
